# Supplementary material for: Combining SNAPs with antibiotics shows enhanced synergistic efficacy against S. aureus and P. aeruginosa biofilms
Source: NPJ Biofilms Microbiomes. 2023 Jun 8;9:36. doi: 10.1038/s41522-023-00401-8 (PMC10250483; doi:10.1038/s41522-023-00401-8)
Supplement: Supplementary file 2 — Supplementary data set 1 [file 41522_2023_401_MOESM2_ESM.xlsx]

## Sheet: Figure 2
																						Some examples of the checkboard experiments
		S.aureus USA300
		caMHB								SWF
			A	B							A	B
			MIC Penicillin	MIC gD50	FICA	FICB	FIC	Mean			MIC Penicillin	MIC gD50	FICA	FICB	FIC	Mean
		1st replicate	32	128	0.4375	0.25	0.6875	0.625		1st replicate	32	64	0.246094	0.125	0.371094	0.453125
		2nd replicate	32	128	0.4375	0.25	0.6875			2nd replicate	32	64	0.492188	0.125	0.617188
		3rd replicate	32	128	0.25	0.25	0.5			3rd replicate	32	64	0.246094	0.125	0.371094
			A	B							A	B
			MIC Silver	MIC gD50	FICA	FICB	FIC	Mean			MIC Silver	MIC gD50	FICA	FICB	FIC	Mean
		1st replicate	64	128	0.109375	0.25	0.359375	0.359375		1st replicate	64	64	0.242188	0.25	0.492188	0.411458
		2nd replicate	64	128	0.234375	0.125	0.359375			2nd replicate	64	64	0.121094	0.25	0.371094
		3rd replicate	64	128	0.234375	0.125	0.359375			3rd replicate	64	64	0.121094	0.25	0.371094
			A	B							A	B
			MIC amoxicillin	MIC gD50	FICA	FICB	FIC	Mean			MIC Amoxicillin	MIC gD50	FICA	FICB	FIC	Mean
		1st replicate	32	128	0.1875	0.5	0.6875	0.8125		1st replicate	32	64	0.246094	0.125	0.371094	0.494792
		2nd replicate	32	128	0.375	0.5	0.875			2nd replicate	32	64	0.246094	0.25	0.496094
		3rd replicate	32	128	0.375	0.5	0.875			3rd replicate	32	64	0.492188	0.125	0.617188
											A	B
			A	B							MIC ampicillin	MIC gD50	FICA	FICB	FIC	Mean
			MIC vancomycin	MIC gD50	FICA	FICB	FIC	Mean		1st replicate	64	64	0.246094	0.125	0.371094	0.329427
		1st replicate	1.25	128	0.46875	0.125	0.59375	0.764583		2nd replicate	64	64	0.121094	0.125	0.246094
		2nd replicate	1.25	128	0.4375	0.25	0.6875			3rd replicate	64	64	0.246094	0.125	0.371094
		3rd replicate	1.25	128	0.0125	1	1.0125
			A	B
			MIC ampicillin	MIC gD50	FICA	FICB	FIC	Mean
		1st replicate	64	128	0.21875	0.25	0.46875	0.635417
		2nd replicate	64	128	0.4375	0.25	0.6875
		3rd replicate	64	128	0.5	0.25	0.75
			A	B
			MIC erythromicin	MIC gD50	FICA	FICB	FIC	Mean
		1st replicate	50	128	0.25	0.5	0.75	0.875
		2nd replicate	50	128	1	0.125	1.125
		3rd replicate	50	128	0.25	0.5	0.75
			A	B
			MIC ciprofroxacin	MIC gD50	FICA	FICB	FIC	Mean
		1st replicate	0.78	128	1	0.125	1.125	1.25
		2nd replicate	0.78	128	1	0.125	1.125
		3rd replicate	0.78	128	1	0.125	1.125
		P. aeruginosa PA14
		caMHB								SCFM
			MIC Polymixin B	MIC gD50	FICA	FICB	FIC	Mean			A	B
		1st replicate	2	32	0.0625	0.248047	0.310547	0.284342			MIC Polymixin B	MIC gD50	FICA	FICB	FIC	Mean
		2nd replicate	2	32	0.03125	0.246094	0.277344			1st replicate	4	16	0.125	0.25	0.375	0.416667
		3rd replicate	2	32	0.015625	0.249512	0.265137			2nd replicate	4	16	0.25	0.125	0.375
										3rd replicate	4	16	0.25	0.25	0.5
			A	B
			MIC Colistin	MIC gD50	FICA	FICB	FIC	Mean			A	B
		1st replicate	2	32	0.125	0.246094	0.371094	0.335775			MIC Colistin	MIC gD50	FICA	FICB	FIC	Mean
		2nd replicate	2	32	0.125	0.246094	0.371094			1st replicate	4	16	0.0625	0.25	0.3125	0.375
		3rd replicate	2	32	0.015625	0.249512	0.265137			2nd replicate	4	16	0.0625	0.25	0.3125
										3rd replicate	4	16	0.25	0.25	0.5
			A	B
			MIC Tobramycin	MIC aT50	FICA	FICB	FIC	Mean
		1st replicate	0.5	64	0.96875	0.0625	1.03125	1.03125
		2nd replicate	0.5	64	0.96875	0.0625	1.03125
		3rd replicate	0.5	64	0.96875	0.0625	1.03125
			A	B
			MIC Erythromycin	MIC aT50	FICA	FICB	FIC	Mean
		1st replicate	256	64	0.21875	0.25	0.46875	0.583333
		2nd replicate	256	64	0.09375	0.5	0.59375
		3rd replicate	128	64	0.1875	0.5	0.6875
			A	B
			MIC Piperacillin	MIC aT50	FICA	FICB	FIC	Mean
		1st replicate	4	64	0.875	0.25	1.125	0.947917
		2nd replicate	8	64	0.4375	0.25	0.6875
		3rd replicate	8	64	0.96875	0.0625	1.03125
			A	B
			MIC Tetracycline	MIC aT50	FICA	FICB	FIC	Mean
		1st replicate	32	64	0.4375	0.25	0.6875	0.614583
		2nd replicate	32	64	0.4375	0.25	0.6875
		3rd replicate	32	64	0.21875	0.25	0.46875

## Sheet: Figure 3
	% viability in checkearboard assay
		Drug1	gD50
		Drug2	SIL
		ConcUnit	μg/mL
			0	4	8	16	32	64	128	256
		256	0.341213	0.27387	0.72283	0.39509	1.01241	0.84405	0.85752	0.541
		128	0.188565	0.99894	0.98323	0.94956	0.92262	0.73181	0.72732	0.57018
		64	1.07527	0.54998	1.93503	0.87997	1.07302	1.02588	0.90466	0.50733
		32	98.675	19.5187	11.5878	1.00568	1.27057	0.99221	0.94731	0.48713
		16	99.657	32.0448	21.5997	0.421345	1.14261	0.89568	0.6914	0.35917
		8	99.621	100.1	77.04	47.2714	28.3049	0.94282	0.38162	0.08755
		4	99.86	99.54	100.123	73.9062	56.7423	12.8359	0.00898	0.00567
		0	100	99.7746	96.0754	92.8527	97.2746	0.062855	0.094282	0.022448
		Drug1	a-T50
		Drug2	COL
		ConcUnit	μg/mL
			0	0.125	0.25	0.5	1	2	4	8
		256	0.0625419	0.50927	0.241233	0.428859	0.473531	0.453429	0.361849	0.446728
		128	0.323878	0.663391	0.522671	0.547241	0.55841	0.600849	0.4847	0.22113
		64	0.330579	0.638821	0.616484	0.618718	0.480232	0.614251	0.366317	0.192093
		32	0.612017	0.665624	0.665624	0.649989	2.82555	0.58298	0.502569	0.301541
		16	73.9111	59.7945	6.44851	9.57114	3.27675	1.89189	0.58298	0.250168
		8	85.0547	64.4807	8.10141	9.62475	1.56578	0.437793	0.502569	0.323878
		4	99.6359	56.8372	57.3665	8.95689	0.390887	0.214429	0.205495	0.25446
		0	100	96.721	100.784	99.1088	82.3118	0.323878	0.332812	0.207728
		Data ploted in		https://synergyfinder.fimm.fi/synergy/20221214120549833072/

## Sheet: Figure 4B
	Raw data: Figure 4B						R-code Figure 4B
		Treatment	batch	Untreated			library(readxl)
		a_control	one	86200000			require(stats)
		a_control	one	81600000			library(multcomp)
		a_control	one	105000000			Prebiofilm <-Prebiofilm <- read_excel("Desktop/Prebiofilm.xlsx")
		a_control	two	236000000
		a_control	two	215000000			# The data.frame function allows to create a dataframe
		a_control	two	178000000
		a_control	three	170000000			Prebiofilm<-data.frame(Prebiofilm)
		a_control	three	151000000			Prebiofilm
		a_control	three	148000000
		Pen	one	168000000			# The factor() allows to select the parameters of factors in your dataframe
		Pen	one	163000000
		Pen	one	176000000			Prebiofilm$Treatment<-factor(Prebiofilm$Treatment)
		Pen	two	62500000			Prebiofilm$batch<-factor(Prebiofilm$batch)
		Pen	two	64500000
		Pen	two	63300000			summary(Prebiofilm$Treatment)
		Pen	three	213000000			summary(Prebiofilm$batch)
		Pen	three	173000000
		Pen	three	165000000
		Amox	one	66400000			# The is.factor() allows to check the if data.frame is continues and numerical
		Amox	one	65300000
		Amox	one	76500000			is.factor(Prebiofilm$Treatment)
		Amox	two	141000000			is.factor(Prebiofilm$batch)
		Amox	two	190000000
		Amox	two	174000000
		Amox	three	154000000			#Square root model
		Amox	three	149000000
		Amox	three	149000000			PBlm2<-lm(sqrt(sa_cfu)~Treatment*batch, data=Prebiofilm)
		Amp	one	89000000			par(mfrow=c(2,2)) # tells R that the next command should display plots in 2x2 grid
		Amp	one	90500000			plot(dataBsquare) # produces diganostic plots
		Amp	one	73800000			summary.aov(PBlm2)
		Amp	two	145000000			summary(glht(PBlm2, mcp(Treatment="Dunnett"), alternative="less"))
		Amp	two	185000000
		Amp	two	183000000
		Amp	three	145000000
		Amp	three	154000000
		Amp	three	138000000			Results Figure 4B
		Sil	one	15500			Df Sum Sq Mean Sq F value Pr(>F)
		Sil	one	20600			Treatment 5 1.569e+09 313782390 1148.84 < 2e-16 ***
		Sil	one	28900			batch 2 3.054e+07 15269748 55.91 9.09e-12 ***
		Sil	two	2280			Treatment:batch 10 1.249e+08 12494695 45.75 < 2e-16 ***
		Sil	two	6820			Residuals 36 9.833e+06 273131
		Sil	two	2360			---
		Sil	three	4700			Signif. codes: 0 ‘***’ 0.001 ‘**’ 0.01 ‘*’ 0.05 ‘.’ 0.1 ‘ ’ 1
		Sil	three	4120			> summary(glht(PBlm2, mcp(Treatment="Dunnett"), alternative="less"))
		Sil	three	2560
		gD50	one	14600				Simultaneous Tests for General Linear Hypotheses
		gD50	one	12400
		gD50	one	19700			Multiple Comparisons of Means: Dunnett Contrasts
		gD50	two	94200
		gD50	two	127000
		gD50	two	11300			Fit: lm(formula = sqrt(sa_cfu) ~ Treatment * batch, data = Prebiofilm)
		gD50	three	116000
		gD50	three	7940			Linear Hypotheses:
		gD50	three	124000			Estimate Std. Error t value Pr(<t)
							Amox - a_control >= 0 -1196.2 426.7 -2.803 0.0168 *
							Amp - a_control >= 0 -342.3 426.7 -0.802 0.5087
							gD50 - a_control >= 0 -9397.4 426.7 -22.022 <0.001 ***
							Pen - a_control >= 0 3476.8 426.7 8.148 1.0000
							Sil - a_control >= 0 -9375.5 426.7 -21.971 <0.001 ***
							---
							Signif. codes: 0 ‘***’ 0.001 ‘**’ 0.01 ‘*’ 0.05 ‘.’ 0.1 ‘ ’ 1
							(Adjusted p values reported -- single-step method)

## Sheet: Figure 5B
	Figure 5B					R-code Figure 5B
	Treatment	batch	sa_cfu			library(readxl)
	a_control	one	59200000			require(stats)
	a_control	one	55100000			library(multcomp)
	a_control	one	93000000			SingleDrugBiofilm<- read_excel("~/Desktop/SingleDrugBiofilm.xlsx")
	a_control	two	87200000
	a_control	two	94300000			SingleDrugBiofilm<-data.frame(SingleDrugBiofilm)
	a_control	two	359000000			SingleDrugBiofilm
	a_control	three	364000000
	a_control	three	349000000			# The factor() allows to select the parameters of factors in your dataframe
	a_control	three	395000000
	gD50(10x)	one	6720			SingleDrugBiofilm$Treatment<-factor(SingleDrugBiofilm$Treatment)
	gD50(10x)	one	6500
	gD50(10x)	one	32300
	gD50(10x)	two	26400			summary(SingleDrugBiofilm$Treatment)
	gD50(10x)	two	20900
	gD50(10x)	two	34500			# The is.factor() allows to check the if data.frame is continues and numerical
	gD50(10x)	three	42500
	gD50(10x)	three	1990			is.factor(SingleDrugBiofilm$Treatment)
	gD50(10x)	three	2100
	PEN(10x)	one	386000000			#Log model
	PEN(10x)	one	362000000			IDBlm3<-lm(log(sa_cfu)~Treatment, data=SingleDrugBiofilm)
	PEN(10x)	one	430000000			par(mfrow=c(2,2)) # tells R that the next command should display plots in 2x2 grid
	PEN(10x)	two	449000000			plot(IDBlm3) # produces diagnostic plots
	PEN(10x)	two	379000000			summary.aov(IDBlm3)
	PEN(10x)	two	345000000			summary(glht(IDBlm3, mcp(Treatment="Dunnett"), alternative="less"))
	PEN(10x)	three	57600000
	PEN(10x)	three	50500000			Stat results Figure 5B
	PEN(10x)	three	48900000			Df Sum Sq Mean Sq F value Pr(>F)
	AMOX(10x)	one	39000000			Treatment 4 632.5 158.1 175.9 <2e-16 ***
	AMOX(10x)	one	44200000			Residuals 40 36.0 0.9
	AMOX(10x)	one	37200000			---
	AMOX(10x)	two	28400000			Signif. codes: 0 ‘***’ 0.001 ‘**’ 0.01 ‘*’ 0.05 ‘.’ 0.1 ‘ ’ 1
	AMOX(10x)	two	29100000
	AMOX(10x)	two	48900000			Fit: lm(formula = log(sa_cfu) ~ Treatment, data = SingleDrugBiofilm)
	AMOX(10x)	three	57000000
	AMOX(10x)	three	49200000			Linear Hypotheses:
	AMOX(10x)	three	50200000			Estimate Std. Error t value Pr(<t)
	AMP(10x)	one	35800000			AMOX(10x) - a_control >= 0 -1.3024 0.4470 -2.914 0.0102 *
	AMP(10x)	one	298000000			AMP(10x) - a_control >= 0 0.2389 0.4470 0.534 0.9285
	AMP(10x)	one	378000000			gD50(10x) - a_control >= 0 -9.4596 0.4470 -21.163 <0.001 ***
	AMP(10x)	two	35200000			PEN(10x) - a_control >= 0 0.2681 0.4470 0.600 0.9383
	AMP(10x)	two	269000000			---
	AMP(10x)	two	360000000			Signif. codes: 0 ‘***’ 0.001 ‘**’ 0.01 ‘*’ 0.05 ‘.’ 0.1 ‘ ’ 1
	AMP(10x)	three	85400000			(Adjusted p values reported -- single-step method
	AMP(10x)	three	620000000
	AMP(10x)	three	530000000
	SIL(10x)	one	43
	SIL(10x)	one	43
	SIL(10x)	one	43
	SIL(10x)	two	43
	SIL(10x)	two	43
	SIL(10x)	two	43
	SIL(10x)	three	43
	SIL(10x)	three	43
	SIL(10x)	three	43

## Sheet: Figure 5D
	Raw data Figure 5D
	Treatment	batch	sa_cfu
	a_control	one	59200000
	a_control	one	55100000
	a_control	one	93000000			1) Calculate predictive effect of drug combination
	a_control	two	87200000
	a_control	two	94300000				Untreated	AMOX	g-D50			Untreated	AMP	g-D50
	a_control	two	359000000			Average	206200000	41625000	19323.3		Average	206200000	2.90156e+08	19323.3	"Predicted additve effect"
	a_control	three	364000000			Log10	8.31429	7.61935	4.28608		Log10	8.31429	8.46263	4.28608
	a_control	three	349000000			Different (Untreated-DrugA)	0.694934				Different (Untreated-DrugA)
	a_control	three	395000000			DrugB-Difference	3.59115				DrugB-Difference
	AMOX_GD50_(10x)	one	43			Conversion from log	3900.75	"Predicted additive effect"			Conversion from log
	AMOX_GD50_(10x)	one	43
	AMOX_GD50_(10x)	one	43
	AMOX_GD50_(10x)	two	607			2) Comparison of the CFU counts obtained by the drug combination with the "predictive additive effect"
	AMOX_GD50_(10x)	two	9530
	AMOX_GD50_(10x)	two	15000			3) Basic t test was perfomed using graphpad
	AMOX_GD50_(10x)	three	43
	AMOX_GD50_(10x)	three	43			t = -0.63397, df = 8, p-value = 0.5438					t = -16.995, df = 8, p-value = 1.459e-07
	AMOX_GD50_(10x)	three	43
	AMP_GD50(10x)	one	5300
	AMP_GD50(10x)	one	8670
	AMP_GD50(10x)	one	1370
	AMP_GD50(10x)	two	412
	AMP_GD50(10x)	two	130
	AMP_GD50(10x)	two	43.3
	AMP_GD50(10x)	three	43.3
	AMP_GD50(10x)	three	43.3
	AMP_GD50(10x)	three	43.3
	PEN_GD50(10X)	one	43.3
	PEN_GD50(10X)	one	43.3
	PEN_GD50(10X)	two	43.3
	PEN_GD50(10X)	two	43.3
	PEN_GD50(10X)	two	43.3
	PEN_GD50(10X)	three	43.3
	PEN_GD50(10X)	three	43.3
	PEN_GD50(10X)	three	43.3
	SIL_GD50(10X)	one	43.3
	SIL_GD50(10X)	one	43.3
	SIL_GD50(10X)	two	43.3
	SIL_GD50(10X)	two	43.3
	SIL_GD50(10X)	two	43.3
	SIL_GD50(10X)	three	43.3
	SIL_GD50(10X)	three	43.3
	SIL_GD50(10X)	three	43.3

## Sheet: Figure 5E
	Figure 5E				R-code Figure 5E
	a_control	one	59200000		library(readxl)
	a_control	one	55100000		require(stats)
	a_control	one	93000000
	a_control	two	87200000		SingleDrugBiofilm2<- read_excel("~/Desktop/Silver.xlsx")
	a_control	two	94300000
	a_control	two	359000000		SingleDrugBiofilm2<-data.frame(SingleDrugBiofilm2)
	a_control	three	364000000		SingleDrugBiofilm2
	a_control	three	349000000
	a_control	three	395000000		# The factor() allows to select the parameters of factors in your dataframe
	g_D50-5MIC	one	10900000
	g_D50-5MIC	one	10200000		SingleDrugBiofilm2$Treatment<-factor(SingleDrugBiofilm2$Treatment)
	g_D50-5MIC	one	138000000
	g_D50-5MIC	two	129000000
	g_D50-5MIC	two	109000000		summary(SingleDrugBiofilm2$Treatment)
	g_D50-5MIC	two	137000000
	g_D50-5MIC	three	87100000		# The is.factor() allows to check the if data.frame is continues and numerical
	g_D50-5MIC	three	100000000
	g_D50-5MIC	three	15200000		is.factor(SingleDrugBiofilm2$Treatment)
	SIL_5MIC	one	25400
	SIL_5MIC	one	19000		#Log model
	SIL_5MIC	one	2690		IDBlm3<-lm(log(sa_cfu)~Treatment, data=SingleDrugBiofilm2)
	SIL_5MIC	two	14100		par(mfrow=c(2,2)) # tells R that the next command should display plots in 2x2 grid
	SIL_5MIC	two	8380		plot(IDBlm3) # produces diagnostic plots
	SIL_5MIC	two	4030		summary.aov(IDBlm3)
	SIL_5MIC	three	12300		summary(glht(IDBlm3, mcp(Treatment="Dunnett"), alternative="less"))
	SIL_5MIC	three	3230
	SIL_5MIC	three	2250
	Comb_5MIC	one	43.3
	Comb_5MIC	one	43.3		Stat results Figure 5E
	Comb_5MIC	one	43.3		Df Sum Sq Mean Sq F value Pr(>F)
	Comb_5MIC	two	43.3		Treatment 2 539.0 269.51 281.9 <2e-16 ***
	Comb_5MIC	two	43.3		Residuals 24 22.9 0.96
	Comb_5MIC	two	43.3		---
	Comb_5MIC	three	43.3		Signif. codes: 0 ‘***’ 0.001 ‘**’ 0.01 ‘*’ 0.05 ‘.’ 0.1 ‘ ’ 1
	Comb_5MIC	three	43.3
	Comb_5MIC	three	43.3		Fit: lm(formula = log(sa_cfu) ~ Treatment, data = SingleDrugBiofilm2)
					Linear Hypotheses:
					Estimate Std. Error t value Pr(<t)
					g_D50 - a_control >= 0 -1.0387 0.4609 -2.254 0.0305 *
					sil - a_control >= 0 -9.9549 0.4609 -21.597 <1e-10 ***
					---
					Signif. codes: 0 ‘***’ 0.001 ‘**’ 0.01 ‘*’ 0.05 ‘.’ 0.1 ‘ ’ 1
					(Adjusted p values reported -- single-step method)

## Sheet: Figure 7B
	Raw Data Figure 7b							R code Figure 7b
		Untreated	g-D50 (5x)	SIL (5x)	Conmbination			library(readxl)
		633000000	340000000	257000000	3700000			require(stats)
		617000000	433000000	347000000	4300000			library(multcomp)
		820000000	663000000	347000000	5730000			PorcineWoundModel<- read_excel("~/Desktop/PorcineWound.xlsx")
		337000000	680000000	250000000	1470000
		920000000	410000000	463000000	1740000			PorcineWoundModel<-data.frame(PorcineWoundModel)
		593000000	643000000	423000000	4300000			PorcineWoundModel
		550000000	607000000	317000000	5330
		690000000	367000000	573000000	523000			# The factor() allows to select the parameters of factors in your dataframe
		750000000	573000000	143000000	413000
								PorcineWoundModel$Treatment<-factor(PorcineWoundModel$Treatment)
	# the summatory effect of the effect of the single drugs were added to calculate a "additive effect"							PorcineWoundModel$batch<-factor(PorcineWoundModel$batch)
	Average	6.56667e+08	524000000	3.46667e+08
	Log10	8.81734	8.71933	8.53991				summary(PorcineWoundModel$Treatment)
	Effect of g-D50 (Untreated-g-D50)	0.0980137						summary(PorcineWoundModel$batch)
	Effect of g-D50+ SIL	8.4419
	Conversion from log	2.76629e+08	"Predicted additive effect"					# The is.factor() allows to check the if data.frame is continues and numerical
								is.factor(PorcineWoundModel$Treatment)
								is.factor(PorcineWoundModel$batch)
								#Gamma (best model)
								PWMgamma<-glm(formula = sa_cfu~Treatment, family = Gamma, data=PorcineWoundModel)
								par(mfrow=c(2,2))
								plot(PWMgamma) # produces standard diganostic plots
								fits<-predict(dataBgamma, type = "response")
								residuals<-resid(dataBgamma, type="deviance")
								plot(x=fits, y=residuals)
								summary(PWMgamma)
								anova(PWMgamma, test="Chisq")
								summary(glht(PWMgamma, mcp(Treatment="Dunnett"), alternative="two.sided"))
								Stat results Figure 7b
								Df Deviance Resid. Df Resid. Dev Pr(>Chi)
								NULL 35 95.521
								Treatment 2 76.409 33 19.112 < 2.2e-16 ***
								---
								Signif. codes: 0 ‘***’ 0.001 ‘**’ 0.01 ‘*’ 0.05 ‘.’ 0.1 ‘ ’ 1
								> summary(glht(PWMgamma, mcp(Treatment="Dunnett"), alternative="less"))
								Multiple Comparisons of Means: Dunnett Contrasts
								Fit: glm(formula = sa_cfu ~ Treatment, family = Gamma, data = PorcineWoundModel)
								Linear Hypotheses:
								Estimate Std. Error z value Pr(>|z|)
								Combo - a_control == 0 4.042e-07 6.827e-08 5.921 6.39e-09 ***
								gD50 - a_control == 0 7.742e-10 3.746e-10 2.067 0.076 .
								---
								Signif. codes: 0 ‘***’ 0.001 ‘**’ 0.01 ‘*’ 0.05 ‘.’ 0.1 ‘ ’ 1
								(Adjusted p values reported -- single-step method)

## Sheet: Figure 8B
	Figure 8B: raw data						Figure 8B: R code
		Untreated	a-T50 (32x)	COL (32X)	Combination		ibrary(readxl)
		240000000	190000000	135000000	50800		require(stats)
		230000000	60000000	35500000	50800		library(multcomp)
		200000000	75000000	23000000	108000
		220000000	325000000	83000000	193000		LungModel<- read_excel("~/Desktop/Book.xlsx")
		175000000	190000000	36500000	24300
		240000000	651000000	34000000	49600		LungModel<-data.frame(LungModel)
		170000000	30200000	59000000	14400		LungModel
		155000000	15000000	44500000	16800
		290000000	21600000	45000000	27000		# The factor() allows to select the parameters of factors in your dataframe
	# the summatory effect of the effect of the single drugs were added to calculate a "additive effect"
	Average	2.13333e+08	1.73089e+08	5.50556e+07			LungModel$Treatment<-factor(LungModel$Treatment)
	Log10	8.32906	8.23827	7.7408			LungModel$Lung<-factor(LungModel$Lung)
	Effect of a-T50 (Untreated-aT50)	0.0907895
	Effect of a-T50+ COL	7.65001					summary(LungModel$Treatment)
	Conversion from log	4.46696e+07	"Predicted additive effect"				summary(LungModel$Lung)
							# The is.factor() allows to check the if data.frame is continues and numerical
							is.factor(LungModel$Treatment)
							is.factor(LungModel$Lung)
							#Log model
							Lunglm3<-lm(log(sa_cfu)~Treatment*Lung, data=LungModel)
							par(mfrow=c(2,2)) # tells R that the next command should display plots in 2x2 grid
							plot(Lunglm3) # produces diagnostic plots
							summary.aov(Lunglm3)
							summary(glht(Lunglm3, mcp(Treatment="Dunnett"), alternative="two.sided"))
							Figure 8B: stat results
							Df Sum Sq Mean Sq F value Pr(>F)
							Treatment 3 413.4 137.81 465.16 < 2e-16 ***
							Lung 2 6.3 3.15 10.64 0.00049 ***
							Treatment:Lung 6 8.3 1.38 4.65 0.00287 **
							Residuals 24 7.1 0.30
							---
							Signif. codes: 0 ‘***’ 0.001 ‘**’ 0.01 ‘*’ 0.05 ‘.’ 0.1 ‘ ’ 1
							> summary(glht(Lunglm3, mcp(Treatment="Dunnett"), alternative="two.sided")
							Fit: lm(formula = log(sa_cfu) ~ Treatment * Lung, data = LungModel)
							Linear Hypotheses:
							Estimate Std. Error t value Pr(>|t|)
							aT50 - a_Col == 0 0.6829 0.4444 1.537 0.30840
							Combo - a_Col == 0 -6.5985 0.4444 -14.848 < 0.001 ***
							control - a_Col == 0 1.5356 0.4444 3.455 0.00568 **
							---
							Signif. codes: 0 ‘***’ 0.001 ‘**’ 0.01 ‘*’ 0.05 ‘.’ 0.1 ‘ ’ 1
							(Adjusted p values reported -- single-step method)

## Sheet: R code 
Example of the R codes used for the analysis of the data (depeding each data set an adecuate model was used as stated in the methodology section of the paper)
library(readxl)
require(stats)
Prebiofilm <-Prebiofilm <- read_excel("Desktop/Prebiofilm.xlsx")
# The data.frame function allows to create a dataframe
Prebiofilm<-data.frame(Prebiofilm)
Prebiofilm
# The factor() allows to select the parameters of factors in your dataframe
Prebiofilm$Treatment<-factor(Prebiofilm$Treatment)
Prebiofilm$batch<-factor(Prebiofilm$batch)
summary(Prebiofilm$Treatment)
summary(Prebiofilm$batch)
# The is.factor() allows to check the if data.frame is continues and numerical
is.factor(Prebiofilm$Treatment)
is.factor(Prebiofilm$batch)
#Lineal model
PBlm1<-lm(sa_cfu~Treatment*batch, data=Prebiofilm)
par(mfrow=c(2,2)) # tells R that the next command should display plots in 2x2 grid
plot(PBlm1) # produces diganostic plots
#Square root model
PBlm2<-lm(sqrt(sa_cfu)~Treatment*batch, data=Prebiofilm)
par(mfrow=c(2,2)) # tells R that the next command should display plots in 2x2 grid
plot(dataBsquare) # produces diganostic plots
# Log model
PBlm3<-lm(log(sa_cfu)~Treatment*batch, data=Prebiofilm)
par(mfrow=c(2,2)) # tells R that the next command should display plots in 2x2 grid
plot(dataBlm2) # produces diagnostic plots
summary.aov(PBlm3)
# fit and plot a glm with Poisson error
PBpoisson<-glm(formula = sa_cfu~Treatment*batch, family = poisson, data=Prebiofilm)
par(mfrow=c(2,2))
plot(PBpoisson) # fit and plot a glm with Poisson error
# fit and plot a glm with Gamma error
PBgamma<-glm(formula = sa_cfu~Treatment*batch, family = Gamma, data=Prebiofilm)
par(mfrow=c(2,2))
plot(PBgamma) # produces standard diganostic plots
#Is gamma error the best fit?
fits<-predict(PBgamma, type = "response") # we use type="response" to present the data on the scale of the original variables
residuals<-resid(PBgamma, type="deviance") #there are different types of residuals - you can research this for yourselves
plot(x=fits, y=residuals)
summary(PBgamma)
anova(PBgamma, test="Chisq")
summary(glht(PBgamma, mcp(Treatment="Dunnett"), alternative="greater"))
